# Supplementary material for: Dynamic graphs, community detection, and Riemannian geometry
Source: Appl Netw Sci. 2018 Mar 29;3(1):3. doi: 10.1007/s41109-018-0059-2 (PMC6214282; doi:10.1007/s41109-018-0059-2)
Supplement: Supplementary file 2 — The synthetic data snapshot files begin with ‘comm-fixed’, and each snapshot file is suffixed with its time index. The proteomics snapshot data files begin with “ppn-numeric” and they are also suffixed with their time indices. The.edges files may be read with a text editor; we recommend TextPad. (ZIP 46 kb) [file 41109_2018_59_MOESM1_ESM.zip]

Archive with 14 entries (14 files):
- Additional file 1/comm-fixed-0.edges
- Additional file 1/comm-fixed-1.edges
- Additional file 1/comm-fixed-2.edges
- Additional file 1/comm-fixed-3.edges
- Additional file 1/comm-fixed-4.edges
- Additional file 1/comm-fixed-5.edges
- Additional file 1/comm-fixed-6.edges
- Additional file 1/ppn-numeric-24.edges
- Additional file 1/ppn-numeric-30.edges
- Additional file 1/ppn-numeric-36.edges
- Additional file 1/ppn-numeric-48.edges
- Additional file 1/ppn-numeric-54.edges
- Additional file 1/ppn-numeric-60.edges
- Additional file 1/ppn-numeric-72.edges
