# Supplementary material for: Dynamic graphs, community detection, and Riemannian geometry
Source: Appl Netw Sci. 2018 Mar 29;3(1):3. doi: 10.1007/s41109-018-0059-2 (PMC6214282; doi:10.1007/s41109-018-0059-2)
Supplement: Supplementary file 2 — The synthetic data snapshot files begin with ‘comm-fixed’, and each snapshot file is suffixed with its time index. The proteomics snapshot data files begin with “ppn-numeric” and they are also suffixed with their time indices. The.edges files may be read with a text editor; we recommend TextPad. (ZIP 46 kb) [file 41109_2018_59_MOESM1_ESM.zip › Additional file 1/comm-fixed-2.edges]

0 3
0 5
0 6
0 7
0 15
0 19
0 20
0 27
0 28
0 29
0 31
0 39
0 45
0 50
0 51
0 56
0 58
0 61
0 65
0 72
0 73
0 76
0 91
0 99
0 102
0 118
0 119
0 158
1 9
1 13
1 14
1 17
1 22
1 23
1 24
1 25
1 31
1 36
1 44
1 45
1 46
1 47
1 48
1 52
1 53
1 59
1 67
1 68
1 69
1 81
1 86
1 89
1 94
1 99
1 156
1 174
2 18
2 19
2 20
2 22
2 25
2 26
2 28
2 42
2 49
2 52
2 56
2 82
2 154
2 167
2 172
2 184
3 5
3 7
3 9
3 14
3 23
3 24
3 33
3 36
3 40
3 45
3 54
3 59
3 71
3 79
3 81
3 82
3 84
3 89
3 98
3 117
3 157
3 167
3 190
3 191
4 8
4 17
4 23
4 25
4 35
4 36
4 37
4 38
4 40
4 41
4 52
4 54
4 56
4 58
4 63
4 64
4 65
4 74
4 75
4 77
4 90
4 93
4 116
4 124
4 176
4 188
5 8
5 21
5 24
5 28
5 33
5 38
5 46
5 47
5 48
5 52
5 59
5 65
5 66
5 75
5 80
5 81
5 84
5 90
5 110
5 124
5 131
5 136
5 154
5 166
6 9
6 23
6 24
6 26
6 27
6 30
6 42
6 44
6 48
6 50
6 63
6 65
6 68
6 73
6 75
6 79
6 81
6 83
6 85
6 87
6 90
6 95
6 97
6 101
6 131
6 136
6 142
6 152
6 156
6 161
6 164
6 199
7 13
7 26
7 30
7 36
7 55
7 63
7 67
7 75
7 77
7 80
7 87
7 96
7 99
7 105
7 139
7 141
7 176
7 181
7 187
7 193
8 9
8 10
8 20
8 22
8 46
8 55
8 60
8 62
8 72
8 77
8 78
8 81
8 85
8 92
8 98
8 105
8 110
8 116
8 125
8 130
8 135
8 153
8 165
8 175
8 179
8 182
9 13
9 23
9 25
9 26
9 28
9 30
9 32
9 36
9 42
9 57
9 62
9 64
9 66
9 75
9 77
9 85
9 87
9 91
9 95
9 96
9 99
9 116
9 129
9 164
9 181
10 14
10 18
10 19
10 20
10 21
10 30
10 31
10 46
10 47
10 53
10 72
10 74
10 80
10 81
10 82
10 84
10 91
10 96
10 98
10 110
10 139
10 152
10 161
10 170
10 175
10 189
10 190
10 198
11 13
11 15
11 18
11 31
11 39
11 40
11 48
11 61
11 65
11 66
11 74
11 78
11 80
11 89
11 92
11 94
11 97
11 99
11 101
11 104
11 114
11 122
11 141
11 152
11 156
11 163
11 175
11 190
11 192
12 26
12 31
12 40
12 45
12 52
12 53
12 55
12 60
12 63
12 64
12 82
12 84
12 88
12 95
12 103
12 106
12 107
12 113
12 120
12 123
12 131
12 135
12 148
12 161
12 186
13 16
13 17
13 19
13 24
13 33
13 35
13 39
13 40
13 44
13 46
13 64
13 65
13 73
13 81
13 83
13 88
13 92
13 93
13 140
13 151
13 190
14 19
14 31
14 43
14 45
14 49
14 52
14 70
14 73
14 77
14 82
14 91
14 92
14 93
14 94
14 96
14 119
14 131
14 154
14 161
14 185
15 21
15 24
15 44
15 45
15 50
15 54
15 55
15 56
15 58
15 66
15 73
15 80
15 85
15 87
15 88
15 89
15 95
15 99
15 100
15 114
15 117
15 119
15 133
15 134
15 148
15 170
15 191
15 196
15 198
16 19
16 20
16 22
16 34
16 38
16 44
16 46
16 53
16 57
16 66
16 69
16 70
16 79
16 80
16 82
16 87
16 90
16 91
16 93
16 95
16 96
16 101
16 113
16 126
16 151
16 176
16 186
16 194
16 195
17 19
17 36
17 42
17 43
17 49
17 50
17 53
17 56
17 71
17 75
17 79
17 80
17 84
17 86
17 97
17 101
17 107
17 140
17 144
17 154
17 175
17 183
18 22
18 26
18 31
18 45
18 70
18 71
18 72
18 73
18 74
18 76
18 82
18 94
18 100
18 120
18 151
18 154
19 24
19 31
19 37
19 49
19 55
19 66
19 67
19 68
19 69
19 72
19 76
19 78
19 83
19 127
19 128
19 135
19 146
19 154
19 184
20 26
20 37
20 54
20 56
20 64
20 66
20 80
20 83
20 87
20 88
20 90
20 93
20 95
20 107
20 118
20 125
20 128
20 156
20 161
20 180
20 183
20 196
21 30
21 45
21 47
21 49
21 53
21 61
21 62
21 63
21 64
21 68
21 78
21 80
21 94
21 99
21 106
21 109
21 128
21 131
21 166
21 169
21 186
22 26
22 46
22 47
22 48
22 50
22 52
22 56
22 65
22 72
22 74
22 83
22 90
22 91
22 95
22 106
22 112
22 127
22 140
22 152
23 29
23 38
23 44
23 45
23 53
23 59
23 60
23 61
23 63
23 65
23 69
23 74
23 76
23 82
23 91
23 94
23 131
23 147
23 175
23 194
23 196
23 197
24 36
24 42
24 46
24 57
24 61
24 71
24 72
24 74
24 80
24 81
24 85
24 86
24 89
24 90
24 94
24 112
24 116
24 123
24 135
24 137
24 139
24 167
24 180
24 186
24 192
24 198
25 26
25 27
25 29
25 41
25 43
25 47
25 68
25 72
25 76
25 77
25 79
25 93
25 94
25 95
25 111
26 35
26 47
26 52
26 66
26 71
26 73
26 91
26 92
26 99
26 124
26 143
26 153
26 173
26 176
26 183
26 198
27 33
27 35
27 39
27 56
27 60
27 62
27 75
27 76
27 77
27 79
27 81
27 84
27 86
27 90
27 97
27 118
27 138
27 141
27 142
27 169
27 173
27 190
28 29
28 31
28 32
28 33
28 37
28 49
28 50
28 52
28 55
28 56
28 61
28 64
28 67
28 73
28 75
28 76
28 81
28 82
28 99
28 105
28 139
28 149
28 152
28 161
28 168
28 173
28 188
28 193
29 31
29 40
29 45
29 52
29 53
29 56
29 60
29 71
29 74
29 82
29 83
29 88
29 91
29 96
29 97
29 129
29 151
29 152
29 159
29 162
29 183
30 33
30 34
30 35
30 40
30 42
30 43
30 47
30 49
30 57
30 61
30 62
30 66
30 67
30 73
30 74
30 75
30 84
30 85
30 89
30 95
30 99
30 100
30 103
30 123
30 125
30 149
30 157
30 194
31 38
31 39
31 42
31 45
31 62
31 66
31 71
31 74
31 77
31 80
31 82
31 87
31 93
31 113
31 131
31 173
31 175
31 193
31 195
32 35
32 38
32 40
32 42
32 43
32 47
32 69
32 85
32 88
32 93
32 97
32 101
32 115
32 158
32 177
32 183
32 186
32 189
32 195
32 197
33 35
33 36
33 43
33 48
33 51
33 52
33 57
33 59
33 64
33 66
33 76
33 83
33 88
33 91
33 94
33 95
33 98
33 102
33 124
33 150
33 155
33 192
34 36
34 37
34 39
34 43
34 46
34 48
34 52
34 54
34 58
34 59
34 63
34 64
34 69
34 76
34 78
34 83
34 85
34 89
34 111
34 116
34 162
34 171
34 199
35 36
35 55
35 58
35 65
35 68
35 69
35 74
35 77
35 92
35 94
35 99
35 111
35 116
35 124
35 128
35 137
35 145
35 156
35 190
36 37
36 44
36 47
36 55
36 56
36 61
36 78
36 86
36 102
36 111
36 114
36 145
36 148
36 154
36 174
36 183
36 185
37 39
37 42
37 43
37 52
37 57
37 59
37 61
37 68
37 83
37 87
37 90
37 91
37 107
37 133
37 135
37 151
37 162
37 173
38 50
38 51
38 62
38 68
38 71
38 84
38 85
38 92
38 97
38 133
38 156
38 164
38 186
38 196
39 40
39 45
39 48
39 52
39 53
39 62
39 70
39 75
39 79
39 85
39 92
39 94
39 96
39 99
39 124
39 129
39 131
39 133
39 134
39 144
39 152
39 159
39 167
39 198
40 42
40 50
40 52
40 55
40 64
40 73
40 74
40 78
40 79
40 80
40 82
40 84
40 90
40 92
40 119
40 123
40 135
40 155
40 158
41 42
41 43
41 74
41 77
41 79
41 80
41 83
41 84
41 174
41 175
42 47
42 50
42 62
42 66
42 68
42 78
42 84
42 92
42 109
42 118
42 125
42 139
42 141
42 162
42 163
42 165
42 193
43 51
43 56
43 57
43 61
43 62
43 63
43 64
43 72
43 73
43 80
43 83
43 87
43 91
43 102
43 109
43 119
43 152
43 160
43 170
43 172
43 192
43 193
44 51
44 53
44 60
44 75
44 76
44 77
44 85
44 91
44 96
44 97
44 120
44 124
44 134
44 147
44 149
44 171
44 175
45 46
45 50
45 61
45 76
45 79
45 84
45 87
45 89
45 92
45 123
45 136
45 160
45 187
46 50
46 52
46 56
46 57
46 67
46 73
46 76
46 81
46 83
46 89
46 95
46 97
46 113
46 156
46 162
46 167
46 168
46 177
47 48
47 50
47 52
47 54
47 62
47 67
47 69
47 75
47 76
47 89
47 94
47 97
47 103
47 138
47 139
47 143
47 144
47 148
47 157
47 194
47 195
47 199
48 51
48 53
48 56
48 64
48 71
48 79
48 83
48 88
48 92
48 93
48 95
48 128
48 147
48 156
48 166
48 171
49 58
49 60
49 61
49 65
49 69
49 71
49 75
49 80
49 85
49 92
49 98
49 108
49 127
49 165
49 173
49 174
49 195
50 58
50 63
50 71
50 77
50 84
50 91
50 98
50 99
50 169
50 179
50 182
51 63
51 69
51 71
51 87
51 104
51 109
51 115
51 157
51 163
51 171
51 173
51 186
52 53
52 54
52 87
52 91
52 95
52 97
52 99
52 113
52 138
52 150
52 157
52 186
52 187
52 190
52 194
53 57
53 63
53 91
53 99
53 101
53 106
53 110
53 127
53 181
54 56
54 61
54 64
54 65
54 75
54 79
54 82
54 83
54 86
54 92
54 96
54 97
54 101
54 102
54 129
54 130
54 131
54 151
54 160
54 162
54 173
54 175
55 58
55 60
55 61
55 62
55 63
55 69
55 70
55 80
55 86
55 88
55 93
55 99
55 100
55 107
55 152
55 159
55 165
55 175
56 72
56 74
56 77
56 78
56 84
56 88
56 90
56 91
56 93
56 94
56 95
56 104
56 107
56 144
56 161
56 172
57 62
57 66
57 67
57 80
57 89
57 113
57 115
57 119
57 126
57 127
57 168
57 176
57 185
57 196
58 63
58 71
58 72
58 77
58 86
58 87
58 91
58 92
58 115
58 122
58 138
58 139
58 153
58 165
58 190
59 61
59 70
59 72
59 80
59 93
59 105
59 126
59 154
60 62
60 64
60 78
60 81
60 85
60 88
60 92
60 96
60 97
60 108
60 112
60 141
60 149
60 151
60 161
61 62
61 63
61 64
61 65
61 66
61 70
61 74
61 75
61 79
61 97
61 98
61 101
61 133
61 142
61 144
61 164
61 168
61 170
61 185
61 192
62 74
62 79
62 95
62 96
62 105
62 127
62 148
63 69
63 70
63 76
63 83
63 91
63 95
63 108
63 124
63 127
63 135
63 143
63 148
63 152
63 154
63 157
63 178
63 184
63 191
63 193
64 65
64 67
64 73
64 76
64 79
64 85
64 89
64 90
64 92
64 93
64 118
64 123
64 125
64 146
64 151
64 198
65 66
65 74
65 75
65 76
65 78
65 80
65 87
65 88
65 98
65 111
65 126
65 130
65 134
65 140
65 152
65 154
65 155
65 190
66 73
66 76
66 77
66 81
66 83
66 84
66 86
66 98
66 112
66 113
66 134
66 149
66 168
66 193
67 68
67 72
67 76
67 84
67 86
67 87
67 88
67 89
67 90
67 91
67 95
67 96
67 99
67 104
67 105
67 116
67 120
67 138
67 156
67 164
67 178
67 199
68 69
68 72
68 74
68 79
68 81
68 82
68 84
68 89
68 94
68 115
68 133
68 136
68 146
68 174
69 76
69 77
69 79
69 84
69 91
69 127
69 130
69 156
69 167
69 175
70 72
70 78
70 79
70 83
70 89
70 91
70 94
70 96
70 97
70 107
70 108
70 147
70 177
70 185
70 188
71 77
71 82
71 84
71 96
71 97
71 103
71 111
71 121
71 122
71 163
71 165
71 169
72 75
72 78
72 80
72 97
72 116
72 138
72 140
72 175
72 180
72 194
73 81
73 86
73 87
73 94
73 110
73 114
73 135
73 152
73 159
73 163
73 167
73 181
73 190
73 196
74 76
74 79
74 86
74 95
74 98
74 103
74 104
74 126
74 129
74 172
74 174
75 78
75 98
75 106
75 117
75 126
75 146
75 166
75 173
75 181
75 186
75 187
76 92
76 93
76 97
76 106
76 144
76 155
76 172
76 190
76 191
77 88
77 91
77 92
77 94
77 99
77 101
77 116
77 118
77 122
77 128
77 130
77 133
77 135
77 149
77 167
77 171
77 172
77 177
77 180
77 186
77 187
77 189
77 195
78 89
78 91
78 100
78 134
78 146
78 171
78 187
78 191
79 82
79 117
79 125
79 136
79 144
79 159
79 171
79 172
79 173
79 199
80 84
80 92
80 142
80 152
80 153
80 168
80 178
81 98
81 99
81 100
81 101
81 107
81 115
81 145
81 147
81 162
81 169
81 172
81 185
82 84
82 88
82 95
82 96
82 121
82 122
82 125
82 132
82 145
82 151
82 157
82 163
82 195
83 86
83 88
83 94
83 96
83 116
83 164
83 174
83 181
83 192
84 89
84 91
84 95
84 119
84 135
84 140
84 142
84 159
84 160
84 164
84 168
84 175
84 182
85 92
85 94
85 108
85 120
85 121
85 123
85 128
85 148
85 156
85 186
85 192
86 89
86 90
86 98
86 100
86 121
86 131
86 161
86 171
86 172
86 180
86 192
86 196
87 90
87 91
87 93
87 96
87 98
87 103
87 107
87 111
87 115
87 117
87 126
87 134
87 150
87 156
87 160
87 161
88 89
88 113
88 115
88 151
88 153
88 156
88 177
88 186
88 190
88 191
88 194
89 96
89 97
89 103
89 108
89 109
89 114
89 125
89 127
89 133
89 136
89 139
89 158
89 166
89 175
89 178
89 186
90 94
90 98
90 99
90 104
90 137
90 178
90 179
90 186
91 93
91 98
91 116
91 119
91 127
91 145
91 158
91 172
91 177
91 182
92 93
92 94
92 145
92 158
92 159
92 191
93 96
93 101
93 111
93 114
93 115
93 149
93 175
93 180
93 187
93 193
94 108
94 126
94 143
94 165
94 170
94 171
94 174
94 185
94 193
95 98
95 115
95 124
95 131
95 138
95 147
95 151
95 170
95 174
96 99
96 103
96 108
96 114
96 117
96 132
96 169
96 170
96 194
97 117
97 123
97 134
97 156
97 164
97 182
97 189
97 191
98 107
98 134
98 147
98 158
98 168
98 195
99 130
99 139
99 179
99 191
99 193
100 103
100 113
100 121
100 123
100 135
100 153
100 155
100 157
100 159
100 163
100 164
100 165
100 173
100 178
100 183
100 190
100 193
100 194
101 102
101 104
101 110
101 120
101 122
101 124
101 128
101 130
101 131
101 136
101 138
101 145
101 146
101 148
101 151
101 156
101 167
101 168
101 185
101 188
101 189
101 192
101 193
101 195
101 198
102 103
102 104
102 118
102 130
102 137
102 143
102 154
102 161
102 173
102 198
102 199
103 115
103 125
103 128
103 131
103 135
103 136
103 137
103 139
103 141
103 149
103 150
103 151
103 173
103 175
103 177
103 179
103 187
104 111
104 119
104 121
104 123
104 128
104 132
104 134
104 139
104 140
104 147
104 150
104 154
104 160
104 170
104 172
104 173
104 175
104 189
104 196
104 198
105 111
105 116
105 125
105 127
105 131
105 148
105 154
105 158
105 176
105 190
106 111
106 114
106 123
106 129
106 130
106 131
106 133
106 135
106 145
106 146
106 149
106 150
106 153
106 157
106 171
106 174
106 185
106 187
106 190
106 195
107 109
107 116
107 126
107 130
107 138
107 151
107 160
107 161
107 163
107 168
107 171
107 185
107 187
107 197
108 121
108 124
108 129
108 133
108 136
108 140
108 144
108 146
108 151
108 156
108 170
108 171
108 173
108 175
108 179
108 180
108 184
108 190
108 195
109 117
109 127
109 129
109 131
109 136
109 146
109 151
109 168
109 177
109 179
109 183
109 189
109 190
109 199
110 113
110 115
110 117
110 139
110 149
110 150
110 153
110 154
110 158
110 160
110 162
110 164
110 166
110 168
110 179
110 189
110 191
111 112
111 122
111 123
111 125
111 135
111 141
111 147
111 148
111 150
111 155
111 157
111 160
111 164
111 173
111 178
111 191
111 197
111 198
111 199
112 120
112 122
112 128
112 134
112 138
112 148
112 149
112 151
112 162
112 167
112 169
112 171
112 174
112 179
112 182
112 185
112 191
112 197
112 198
113 114
113 117
113 121
113 123
113 130
113 135
113 136
113 137
113 146
113 149
113 152
113 155
113 161
113 178
113 180
113 182
113 186
113 188
113 190
113 193
113 195
114 116
114 117
114 118
114 119
114 126
114 146
114 147
114 148
114 152
114 153
114 159
114 164
114 171
114 172
114 173
114 176
114 177
114 178
114 182
114 195
115 122
115 130
115 135
115 136
115 137
115 139
115 144
115 150
115 151
115 156
115 162
115 163
115 168
115 178
115 182
115 189
115 190
115 191
115 194
115 196
116 121
116 122
116 128
116 130
116 131
116 132
116 136
116 146
116 156
116 159
116 161
116 170
116 172
116 175
116 176
116 178
116 180
116 181
116 183
116 185
116 188
116 189
116 197
116 198
117 119
117 123
117 132
117 133
117 134
117 135
117 148
117 165
117 172
117 178
117 179
117 181
117 188
117 194
118 119
118 121
118 123
118 124
118 128
118 132
118 133
118 136
118 144
118 150
118 154
118 156
118 164
118 165
118 167
118 168
118 170
118 173
118 189
118 199
119 123
119 127
119 128
119 129
119 132
119 133
119 139
119 140
119 146
119 157
119 165
119 171
119 179
119 181
119 185
119 186
119 190
119 191
119 194
119 199
120 129
120 135
120 136
120 140
120 145
120 153
120 165
120 170
120 176
120 178
120 192
120 193
120 196
120 197
120 198
121 125
121 131
121 132
121 133
121 136
121 140
121 141
121 143
121 149
121 152
121 155
121 156
121 161
121 164
121 168
121 172
121 177
121 180
121 199
122 123
122 126
122 137
122 149
122 152
122 159
122 162
122 164
122 165
122 169
122 172
122 177
122 192
122 199
123 124
123 137
123 139
123 140
123 142
123 150
123 152
123 155
123 158
123 165
123 169
123 173
123 178
123 189
123 190
123 192
124 126
124 137
124 138
124 143
124 148
124 149
124 158
124 175
124 179
124 183
124 191
124 193
124 196
124 198
125 126
125 133
125 138
125 140
125 146
125 149
125 152
125 157
125 159
125 161
125 165
125 166
125 171
125 173
125 174
125 179
125 181
125 183
125 192
125 194
126 131
126 133
126 159
126 164
126 168
126 169
126 170
126 178
126 180
126 182
126 183
126 193
126 199
127 140
127 142
127 153
127 162
127 164
127 169
127 172
127 176
127 178
127 182
127 189
127 193
127 194
127 198
128 131
128 139
128 141
128 144
128 149
128 150
128 155
128 198
129 131
129 133
129 141
129 146
129 148
129 152
129 154
129 157
129 161
129 168
129 185
129 188
130 136
130 139
130 141
130 152
130 158
130 159
130 166
130 169
130 170
130 174
130 177
130 178
130 180
130 183
130 186
130 188
130 192
130 193
130 195
131 133
131 137
131 138
131 144
131 149
131 153
131 157
131 159
131 161
131 170
131 174
131 177
131 180
131 182
131 194
131 199
132 150
132 154
132 158
132 161
132 164
132 169
132 173
132 174
132 179
132 181
132 182
132 186
132 187
132 190
133 134
133 141
133 147
133 149
133 153
133 154
133 156
133 164
133 165
133 167
133 168
133 180
133 181
133 183
133 187
133 190
133 199
134 143
134 154
134 165
134 169
134 175
134 188
134 198
135 144
135 149
135 151
135 153
135 161
135 164
135 165
135 168
135 176
135 184
135 189
135 190
135 197
135 198
136 146
136 147
136 156
136 168
136 171
136 175
136 177
136 182
136 190
136 192
136 195
136 199
137 138
137 141
137 147
137 151
137 161
137 163
137 182
137 197
138 139
138 145
138 151
138 153
138 154
138 159
138 162
138 167
138 168
138 170
138 171
138 188
138 190
138 193
138 196
139 141
139 143
139 149
139 150
139 151
139 153
139 154
139 156
139 159
139 162
139 163
139 164
139 165
139 166
139 167
139 181
139 194
140 142
140 143
140 152
140 154
140 155
140 156
140 179
140 182
140 183
141 142
141 146
141 158
141 171
141 183
141 191
141 194
141 199
142 149
142 153
142 154
142 159
142 163
142 165
142 178
142 183
142 192
142 193
142 197
142 198
143 147
143 148
143 160
143 164
143 169
143 171
143 189
143 190
143 193
143 197
144 145
144 146
144 147
144 148
144 149
144 156
144 159
144 160
144 162
144 168
144 175
144 177
144 183
144 189
144 192
144 198
145 151
145 159
145 161
145 163
145 169
145 176
145 177
145 181
145 185
145 187
145 193
145 196
145 199
146 147
146 148
146 154
146 157
146 158
146 163
146 169
146 177
146 178
146 182
146 193
146 197
146 199
147 149
147 150
147 151
147 154
147 157
147 161
147 162
147 168
147 169
147 172
147 173
147 174
147 177
147 180
147 188
147 193
147 195
148 151
148 154
148 158
148 167
148 174
148 177
148 181
148 185
148 186
148 187
148 193
148 194
148 199
149 153
149 155
149 158
149 159
149 161
149 167
149 174
149 177
149 178
149 179
149 184
149 188
149 191
149 193
149 198
149 199
150 153
150 154
150 165
150 166
150 168
150 172
150 177
150 178
150 181
150 182
150 184
150 185
150 187
151 160
151 163
151 166
151 171
151 172
151 189
151 193
151 197
152 155
152 156
152 157
152 161
152 163
152 168
152 178
152 184
152 188
152 191
152 196
153 161
153 163
153 164
153 172
153 174
153 177
153 178
153 183
153 191
153 192
153 193
153 194
153 199
154 158
154 159
154 164
154 177
154 178
154 180
154 190
154 192
155 173
155 182
155 187
155 189
155 194
155 198
156 158
156 160
156 165
156 168
156 172
156 173
156 184
156 197
157 163
157 164
157 167
157 171
157 176
157 182
157 187
157 196
157 199
158 173
158 174
158 177
158 179
158 180
158 182
158 192
158 193
158 197
158 199
159 162
159 164
159 174
159 178
160 161
160 164
160 168
160 170
160 173
160 174
160 184
160 185
160 188
160 194
160 196
160 198
161 163
161 178
161 181
161 185
161 187
162 168
162 170
162 172
162 176
162 180
162 182
162 198
163 166
163 168
163 169
163 172
163 180
163 182
163 184
163 185
163 192
164 168
164 172
164 175
164 181
164 185
164 193
164 197
165 172
165 180
165 185
165 187
165 188
165 191
166 190
166 199
167 171
167 172
167 177
167 182
167 188
167 196
167 198
167 199
168 174
168 177
168 182
168 185
169 173
169 174
169 185
169 193
170 181
170 183
170 186
170 189
170 190
170 191
170 198
171 181
171 183
171 192
171 193
171 194
172 174
172 176
172 178
172 179
172 184
172 187
172 190
172 192
173 176
173 179
173 181
173 183
173 192
173 198
174 175
174 183
174 185
174 195
175 184
175 185
175 187
175 190
175 193
176 183
176 188
177 185
177 188
177 194
177 197
178 186
178 193
178 195
179 183
179 191
179 194
179 196
179 197
180 186
180 196
180 199
181 188
181 192
182 184
182 187
182 188
182 193
183 185
183 186
183 188
183 190
183 191
183 192
184 194
185 190
185 192
186 189
186 195
187 198
188 195
189 198
190 198
193 198
194 197
198 199
