# Supplementary material for: Dynamic graphs, community detection, and Riemannian geometry
Source: Appl Netw Sci. 2018 Mar 29;3(1):3. doi: 10.1007/s41109-018-0059-2 (PMC6214282; doi:10.1007/s41109-018-0059-2)
Supplement: Supplementary file 2 — The synthetic data snapshot files begin with ‘comm-fixed’, and each snapshot file is suffixed with its time index. The proteomics snapshot data files begin with “ppn-numeric” and they are also suffixed with their time indices. The.edges files may be read with a text editor; we recommend TextPad. (ZIP 46 kb) [file 41109_2018_59_MOESM1_ESM.zip › Additional file 1/ppn-numeric-30.edges]

31 10
31 32
33 3
33 34
1 2
1 35
3 4
3 5
3 36
3 37
3 6
3 34
3 8
3 38
3 9
4 39
40 41
42 43
44 45
46 47
48 49
10 11
50 51
41 52
41 53
54 55
54 56
57 58
59 60
61 62
61 63
64 62
64 19
64 21
64 65
66 67
66 68
69 52
70 71
72 19
72 20
72 73
72 74
72 21
15 75
15 76
15 16
15 17
15 77
78 79
55 80
81 82
81 83
62 84
85 86
87 63
67 88
89 90
20 21
91 52
86 63
8 39
8 38
8 92
39 93
94 95
96 97
98 99
51 100
51 63
51 101
51 102
22 63
22 23
103 104
24 105
24 25
68 106
105 25
107 108
109 110
58 111
112 27
60 27
52 27
113 114
26 27
35 115
83 116
30 29
27 117
