# Supplementary material for: Dynamic graphs, community detection, and Riemannian geometry
Source: Appl Netw Sci. 2018 Mar 29;3(1):3. doi: 10.1007/s41109-018-0059-2 (PMC6214282; doi:10.1007/s41109-018-0059-2)
Supplement: Supplementary file 2 — The synthetic data snapshot files begin with ‘comm-fixed’, and each snapshot file is suffixed with its time index. The proteomics snapshot data files begin with “ppn-numeric” and they are also suffixed with their time indices. The.edges files may be read with a text editor; we recommend TextPad. (ZIP 46 kb) [file 41109_2018_59_MOESM1_ESM.zip › Additional file 1/ppn-numeric-36.edges]

118 31
118 119
31 10
31 119
33 3
33 120
33 34
1 121
1 2
1 35
122 123
122 124
122 125
122 126
122 127
122 119
122 128
122 129
122 130
122 131
122 132
122 133
122 134
122 63
122 83
122 135
122 102
136 137
138 8
139 140
3 141
3 120
3 142
3 4
3 5
3 143
3 36
3 37
3 6
3 34
3 8
3 38
3 9
141 120
141 42
141 144
141 145
141 146
141 140
141 147
141 148
141 149
141 119
141 34
141 150
120 142
120 151
120 152
120 153
120 34
120 154
120 155
120 156
120 157
120 38
120 9
120 158
142 159
142 160
142 55
142 119
142 161
142 8
142 79
142 162
142 163
4 39
5 161
143 119
143 97
40 41
40 164
40 165
42 166
167 168
44 45
169 170
46 171
46 47
10 11
172 119
173 140
173 174
173 107
50 51
175 165
41 137
41 165
41 52
41 176
41 177
145 119
145 178
137 110
159 146
159 2
54 55
54 56
54 179
54 180
181 119
146 72
146 178
146 21
146 103
146 65
182 20
182 74
182 21
182 63
182 65
165 183
165 184
165 109
185 62
185 186
185 187
124 188
189 190
191 192
64 62
64 193
64 19
64 178
64 121
64 21
64 157
64 65
184 69
66 67
66 68
69 52
70 71
194 71
194 63
160 147
195 196
72 19
72 178
72 20
72 73
72 74
72 21
15 76
15 16
15 17
15 171
15 77
78 79
151 197
55 80
198 119
198 132
198 199
81 83
188 132
188 171
119 85
119 51
119 21
119 200
119 52
119 63
161 201
202 203
179 80
62 178
62 186
62 84
204 153
205 89
205 90
85 206
121 21
67 88
207 208
209 110
34 156
34 210
34 211
212 109
213 214
89 90
20 21
91 52
215 216
215 217
8 39
8 38
8 92
39 93
218 219
220 221
96 97
222 223
76 224
225 226
227 228
98 99
51 100
51 63
51 102
22 63
22 23
229 230
132 231
132 232
186 187
233 234
235 236
103 104
24 105
24 25
68 237
68 106
105 25
2 171
208 238
107 108
239 63
109 110
171 238
112 27
240 224
52 27
236 241
236 177
63 242
243 244
113 114
26 27
35 115
83 116
28 29
30 29
