# Supplementary material for: Dynamic graphs, community detection, and Riemannian geometry
Source: Appl Netw Sci. 2018 Mar 29;3(1):3. doi: 10.1007/s41109-018-0059-2 (PMC6214282; doi:10.1007/s41109-018-0059-2)
Supplement: Supplementary file 2 — The synthetic data snapshot files begin with ‘comm-fixed’, and each snapshot file is suffixed with its time index. The proteomics snapshot data files begin with “ppn-numeric” and they are also suffixed with their time indices. The.edges files may be read with a text editor; we recommend TextPad. (ZIP 46 kb) [file 41109_2018_59_MOESM1_ESM.zip › Additional file 1/ppn-numeric-48.edges]

245 31
245 246
31 10
31 119
31 247
248 122
248 129
248 51
248 63
33 3
33 120
33 34
33 249
33 250
1 251
1 121
1 252
1 2
1 35
122 123
122 124
122 126
122 253
122 127
122 254
122 119
122 255
122 128
122 129
122 134
122 63
122 256
122 135
257 172
257 247
257 258
259 251
259 3
251 252
138 8
260 261
3 141
3 120
3 142
3 4
3 5
3 36
3 37
3 262
3 6
3 34
3 8
3 263
3 38
3 9
3 249
3 264
141 120
141 145
141 261
141 147
141 148
141 149
141 119
141 265
141 34
141 252
141 150
120 142
120 266
120 151
120 152
120 153
120 267
120 34
120 154
120 156
120 268
120 269
120 157
120 270
120 38
120 9
120 249
120 158
120 271
120 272
142 266
142 159
142 160
142 119
142 161
142 8
142 79
142 162
142 163
5 161
5 252
262 8
262 273
274 271
275 276
275 277
278 279
280 281
44 45
282 148
282 220
46 47
283 48
48 284
285 286
285 287
10 11
172 119
288 289
290 134
266 163
50 51
50 291
41 165
41 176
41 292
41 53
41 293
145 119
145 178
145 294
145 295
296 297
296 209
298 299
159 2
261 34
54 56
54 179
300 301
300 302
300 303
304 305
181 306
181 119
181 247
276 307
307 165
182 20
182 74
182 308
182 21
182 309
182 63
165 310
165 299
165 183
165 311
124 254
124 188
310 225
310 239
310 312
189 313
189 190
314 315
299 225
316 63
191 192
64 62
64 193
64 19
64 178
64 121
64 21
64 317
64 318
64 157
64 309
66 67
66 68
311 319
311 96
70 71
320 255
320 321
320 301
194 322
194 323
194 71
194 63
324 325
160 147
326 327
195 196
72 19
72 178
72 20
72 73
72 74
72 308
72 21
72 309
254 56
254 119
254 328
254 329
254 330
254 232
151 197
331 332
81 333
322 63
188 334
119 85
119 335
119 51
119 313
119 21
119 336
119 200
119 63
119 337
119 330
161 325
161 338
161 339
340 341
342 71
343 269
344 269
179 80
62 178
62 345
62 346
62 84
347 348
349 350
204 153
205 89
205 90
351 269
351 197
193 352
348 71
348 353
354 67
354 88
355 356
355 357
85 206
19 309
358 359
360 135
352 178
178 361
121 252
121 21
362 112
362 27
363 218
364 365
366 367
255 220
368 369
67 369
67 88
321 370
207 208
345 371
209 110
34 252
34 156
34 249
34 372
213 373
213 214
89 90
20 21
215 216
374 375
252 8
252 2
252 38
252 249
252 35
252 376
252 162
252 377
8 38
8 249
263 378
263 379
218 279
218 219
220 249
380 135
96 97
222 223
381 223
76 224
382 383
382 384
225 336
385 383
386 387
388 238
284 389
284 390
391 392
391 393
98 99
394 395
51 100
51 396
51 397
51 63
392 393
22 63
22 23
229 230
103 104
103 398
24 105
24 25
68 106
328 399
400 401
104 398
104 292
105 25
2 402
208 238
157 309
197 249
403 404
405 406
397 79
397 407
408 47
239 63
112 27
249 250
79 250
240 224
409 410
411 353
63 242
243 244
113 412
113 114
387 413
26 27
35 115
264 158
28 29
30 29
414 337
415 416
417 418
330 232
419 420
