# Supplementary material for: Dynamic graphs, community detection, and Riemannian geometry
Source: Appl Netw Sci. 2018 Mar 29;3(1):3. doi: 10.1007/s41109-018-0059-2 (PMC6214282; doi:10.1007/s41109-018-0059-2)
Supplement: Supplementary file 2 — The synthetic data snapshot files begin with ‘comm-fixed’, and each snapshot file is suffixed with its time index. The proteomics snapshot data files begin with “ppn-numeric” and they are also suffixed with their time indices. The.edges files may be read with a text editor; we recommend TextPad. (ZIP 46 kb) [file 41109_2018_59_MOESM1_ESM.zip › Additional file 1/ppn-numeric-54.edges]

421 119
245 31
245 246
31 10
31 119
31 247
31 422
248 129
248 51
248 63
423 424
425 1
425 252
33 3
33 120
33 34
33 249
33 250
1 121
1 252
1 426
1 2
1 35
257 172
257 247
259 3
259 427
138 8
139 428
3 141
3 120
3 142
3 4
3 5
3 36
3 37
3 262
3 6
3 34
3 8
3 263
3 38
3 9
3 249
3 264
3 429
141 120
141 42
141 145
141 147
141 148
141 149
141 119
141 34
141 252
141 150
120 142
120 430
120 266
120 151
120 152
120 153
120 267
120 34
120 154
120 156
120 269
120 157
120 38
120 9
120 249
120 431
120 429
120 158
120 271
142 266
142 159
142 160
142 55
142 119
142 161
142 432
142 8
142 79
142 162
142 163
5 161
5 252
40 275
40 41
40 164
40 165
40 310
40 311
40 433
40 434
40 435
40 436
262 8
262 273
42 296
42 166
274 271
275 276
280 137
280 281
44 45
437 311
169 435
169 438
430 269
430 439
282 148
282 220
46 47
283 48
48 424
10 11
172 119
288 289
290 134
266 163
50 51
41 137
41 165
41 440
41 176
41 292
41 53
41 293
145 119
145 178
145 294
145 295
145 441
296 209
298 299
137 110
159 2
54 55
54 179
300 442
300 301
300 302
300 303
442 443
304 305
181 306
181 119
181 247
181 422
276 307
307 165
165 310
165 299
165 183
165 311
185 62
185 187
124 188
444 325
310 225
310 445
310 312
61 62
61 63
189 313
189 190
299 225
316 63
446 34
446 295
191 192
64 62
64 193
64 19
64 178
64 121
64 21
64 318
64 157
64 309
64 447
66 67
66 68
448 449
311 319
70 71
320 255
320 321
320 301
450 451
324 325
160 147
195 196
452 453
72 19
72 178
72 20
72 73
72 74
72 21
72 309
15 76
15 16
15 17
15 454
15 455
15 77
151 197
440 382
440 456
55 80
81 333
322 457
322 63
188 441
119 85
119 335
119 51
119 313
119 21
119 336
119 200
119 63
119 337
119 429
161 325
161 201
458 459
340 341
342 71
343 269
344 269
179 80
62 178
62 345
62 346
62 84
347 348
204 153
205 89
205 90
351 269
351 197
460 461
462 463
348 71
348 353
432 273
354 67
354 88
355 356
355 357
85 206
19 309
360 135
464 178
464 465
464 309
464 466
178 361
121 252
121 426
121 21
422 467
422 388
362 112
362 27
468 469
363 218
364 365
366 367
255 220
368 369
67 369
67 88
67 470
321 370
207 208
209 110
34 252
34 426
34 156
34 249
213 373
213 214
471 424
89 90
20 21
215 216
472 473
474 475
374 375
252 426
252 8
252 2
252 38
252 249
252 35
252 376
252 429
252 162
252 377
426 21
426 2
426 38
426 35
426 376
8 38
8 249
8 92
263 378
218 279
218 219
220 249
380 135
222 223
476 477
381 223
76 224
382 383
225 336
225 478
225 479
388 238
391 480
391 392
227 228
98 99
394 395
51 100
51 397
51 63
22 63
22 23
229 230
481 482
483 424
103 104
24 105
24 25
68 106
104 292
105 25
2 402
208 238
157 309
197 249
484 485
403 404
405 406
397 79
397 407
107 424
107 108
486 424
408 47
112 27
249 250
79 250
240 224
409 410
411 353
236 436
63 242
63 487
243 244
113 412
113 114
387 413
466 488
26 27
35 115
264 158
28 29
30 29
414 337
424 489
424 108
424 490
478 491
489 492
493 494
495 496
