# Supplementary material for: Dynamic graphs, community detection, and Riemannian geometry
Source: Appl Netw Sci. 2018 Mar 29;3(1):3. doi: 10.1007/s41109-018-0059-2 (PMC6214282; doi:10.1007/s41109-018-0059-2)
Supplement: Supplementary file 2 — The synthetic data snapshot files begin with ‘comm-fixed’, and each snapshot file is suffixed with its time index. The proteomics snapshot data files begin with “ppn-numeric” and they are also suffixed with their time indices. The.edges files may be read with a text editor; we recommend TextPad. (ZIP 46 kb) [file 41109_2018_59_MOESM1_ESM.zip › Additional file 1/ppn-numeric-60.edges]

245 31
245 246
31 10
31 247
31 422
248 122
248 129
248 51
248 63
423 497
423 424
33 3
33 120
33 34
33 249
33 250
1 121
1 252
1 2
1 35
122 123
122 124
122 126
122 253
122 127
122 498
122 255
122 128
122 129
122 130
122 499
122 134
122 63
122 256
138 8
3 141
3 120
3 142
3 4
3 5
3 36
3 37
3 262
3 6
3 34
3 8
3 38
3 9
3 249
3 264
141 120
141 145
141 147
141 148
141 149
141 34
141 252
141 150
120 142
120 430
120 266
120 151
120 152
120 153
120 34
120 154
120 156
120 269
120 157
120 38
120 9
120 249
120 431
120 158
120 271
120 272
142 266
142 159
142 161
142 8
142 79
142 162
142 163
5 161
5 252
262 8
262 273
274 271
275 276
280 137
44 45
437 311
169 435
430 269
430 439
282 148
282 220
500 501
500 238
46 47
283 48
48 424
502 503
504 505
10 11
288 289
290 134
266 163
50 51
41 137
41 165
41 176
41 292
41 53
41 293
145 178
145 295
296 209
298 299
505 506
137 110
159 2
507 295
54 179
508 435
508 509
300 301
300 302
300 303
181 247
181 422
165 310
165 299
165 183
165 311
124 188
510 161
310 225
310 445
310 239
310 312
310 511
189 313
189 190
299 225
316 63
446 498
446 34
446 295
191 192
64 62
64 193
64 19
64 178
64 121
64 21
64 317
64 157
66 67
66 68
66 512
311 319
311 96
513 223
70 71
514 324
514 515
324 325
195 196
72 19
72 178
72 20
72 73
72 74
72 21
15 76
15 16
15 17
15 454
15 455
15 77
151 197
516 97
516 517
516 518
81 333
519 512
322 457
322 63
161 325
161 201
458 459
340 341
342 71
343 269
344 269
179 80
62 178
62 346
62 84
520 521
204 153
204 522
205 89
205 90
351 269
351 197
354 67
354 88
355 356
355 357
85 206
464 178
464 465
121 252
121 21
422 467
422 388
362 112
468 469
366 367
255 220
67 88
67 470
207 208
207 523
209 110
34 252
34 156
34 249
524 525
370 526
213 214
471 424
89 90
20 21
215 216
474 475
374 375
252 8
252 2
252 38
252 249
252 35
252 376
252 162
252 527
8 38
8 249
218 219
220 249
96 97
96 478
222 223
476 477
381 223
76 224
382 383
225 336
225 528
225 478
388 238
391 480
391 392
98 99
529 530
529 293
394 395
51 100
51 397
51 63
22 63
229 230
531 532
103 104
24 105
24 25
68 106
400 401
104 292
105 25
208 238
533 534
197 249
403 404
397 79
397 407
486 424
239 63
535 536
535 493
535 495
535 496
249 250
79 250
240 224
409 410
411 353
236 436
63 242
63 487
243 244
113 412
113 114
35 115
264 158
28 29
30 29
414 337
424 108
424 490
537 538
493 494
495 496
539 540
