# Supplementary material for: Dynamic graphs, community detection, and Riemannian geometry
Source: Appl Netw Sci. 2018 Mar 29;3(1):3. doi: 10.1007/s41109-018-0059-2 (PMC6214282; doi:10.1007/s41109-018-0059-2)
Supplement: Supplementary file 2 — The synthetic data snapshot files begin with ‘comm-fixed’, and each snapshot file is suffixed with its time index. The proteomics snapshot data files begin with “ppn-numeric” and they are also suffixed with their time indices. The.edges files may be read with a text editor; we recommend TextPad. (ZIP 46 kb) [file 41109_2018_59_MOESM1_ESM.zip › Additional file 1/ppn-numeric-72.edges]

31 10
31 247
31 422
423 424
1 121
1 2
1 35
541 542
541 215
541 52
541 413
3 141
3 142
3 4
3 5
3 36
3 37
3 262
3 6
3 34
3 38
3 249
3 264
141 145
141 149
141 543
141 34
141 544
141 150
142 159
142 161
142 79
142 162
142 163
5 161
40 275
40 41
40 165
40 310
40 311
40 433
40 434
40 435
40 436
262 273
545 80
545 436
274 271
275 276
167 168
280 137
437 311
546 380
546 150
282 543
282 220
500 501
500 547
500 327
283 48
48 424
10 11
288 289
50 51
175 296
175 165
41 137
41 165
41 440
41 52
41 176
41 293
296 209
296 548
137 110
137 548
159 2
54 179
54 180
549 443
550 152
501 551
501 327
165 310
165 552
165 183
165 311
185 62
185 187
185 553
124 188
444 325
310 225
310 445
310 312
310 511
554 81
66 67
66 68
66 512
69 52
311 319
311 96
70 71
324 325
555 556
555 557
555 558
555 559
195 196
72 19
72 20
72 73
72 74
543 34
319 560
15 561
15 76
15 16
15 17
15 454
15 77
440 382
440 456
440 52
81 333
519 512
559 562
559 544
188 561
161 325
161 201
458 459
340 341
342 71
179 80
347 348
204 153
204 522
205 89
205 90
462 463
348 71
348 353
563 293
354 67
354 88
355 356
422 467
422 388
362 112
362 27
366 367
67 88
67 470
564 524
564 499
564 302
564 222
564 476
564 381
209 110
209 548
34 156
34 249
565 435
89 90
91 52
215 216
474 475
474 566
374 375
220 249
96 97
96 478
499 567
222 223
476 477
381 223
76 224
382 568
225 336
225 528
225 548
225 478
225 479
569 570
391 568
391 480
98 99
529 530
529 293
51 100
229 230
551 327
531 532
103 104
24 105
24 25
68 106
400 401
105 571
105 25
572 187
572 438
197 249
107 424
107 108
544 515
535 573
535 536
535 493
535 495
535 496
469 574
574 200
112 27
336 548
240 224
52 27
243 244
113 412
113 114
575 576
26 27
35 115
264 158
28 29
30 29
414 337
424 108
424 490
493 494
495 496
539 540
