# Supplementary material for: Dynamic graphs, community detection, and Riemannian geometry
Source: Appl Netw Sci. 2018 Mar 29;3(1):3. doi: 10.1007/s41109-018-0059-2 (PMC6214282; doi:10.1007/s41109-018-0059-2)
Supplement: Supplementary file 3 — The Python implementation of the methods described in the paper. (PY 24 kb) [file 41109_2018_59_MOESM2_ESM.py]

import numpy as np
import matplotlib
import matplotlib.pyplot as plt
from matplotlib.pyplot import cm
from matplotlib import animation
from mpl_toolkits.mplot3d import Axes3D
import scipy as sp
import networkx as nx
from scipy import cluster
from scipy import interpolate
import sklearn.cluster as sklc
import community as comm

get_ipython().magic('matplotlib')

np.set_printoptions(precision=3, linewidth=120)

plt.rcParams['animation.ffmpeg_path'] = 'C:\\FFMPEG\\bin\\ffmpeg.exe'

def computeClusters(A):
    # perform community detection with Louvain method
    # input: adjacency matrix A
    # outputs: modularity, number of communities, community sizes, mapping of nodes to communities
    
    G = nx.from_numpy_matrix(A)
    
    # calculate graph partition
    part = comm.best_partition(G)
    
    # calculate partition modularity
    mod_num = comm.modularity(part,G)
    print('Modularity: ' + str(comm.modularity(part,G)))
    
    # map nodes to communities
    comm2Nodes = {}
    Nodes2comm = np.zeros(len(A[:,0]))
    for idx in set(part.values()):
        comm2Nodes[idx] = []
    for node,community in part.items():
        (comm2Nodes[community]).append(node)
        Nodes2comm[node] = community

    # calculate community sizes, record number of communities
    commSizes=[]    
    for community in comm2Nodes.keys():
        commSizes.append(len(comm2Nodes[community]))
    print('Community sizes: ' + str(commSizes))
    num_comm = len(commSizes)
    print('Number of Communities: ' + str(num_comm))
    print()
    
    return mod_num,num_comm,commSizes,Nodes2comm

def f1_calc(comms1,comms2):
    # calculate similarity between community assignments in two lists of graph nodes
    # use Rand similarity index
    # inputs: two lists of community assignments
    # output: similarity measurement (Rand index)
    
    num_nodes = len(comms1)
    
    sum_out = 0
    
    for i in range(0,num_nodes):
        for j in range(i+1,num_nodes):
            same_comm1 = comms1[i] == comms1[j]
            same_comm2 = comms2[i] == comms2[j]
            sum_out = sum_out + (same_comm1 == same_comm2)
            
    #normalize the output
    sum_out = sum_out/(num_nodes*(num_nodes-1)/2)
            
    return sum_out


class grph_seq():
    # create a sequence of weighted graphs using interpolation
    
    def __init__(self,g_size,wt,slices,f_per_s,data_source,real_data_name,geodesic,use_bias):
        # initialize the dynamic graph
        # g_size (int): number of nodes in graph
        # wt (Boolean): flag for using weighted or unweighted snapshots
        # slices (int): number of snapshots
        # f_per_s (array of ints): number of interpolated points desired between each sequential pair of snapshots
        # data_source (string): how to generate the snapshot data
        # real_data_name (string): file name for given data source
        # geodesic (int): indicator for using entry-wise linear (0), AI geodesic (1), or LE geodesic (2) interpolation
        # use_bias (double): bias value to use (0 for no bias)
        
        self.fps = f_per_s
        self.n_vert = g_size
        self.frames = np.sum(f_per_s) + 1
        self.slices = slices
        self.num_slices = len(slices)
        self.use_bias = use_bias
        
        # record total number of frames up to snapshot i
        frame_sum = [0]
        for i in range(1,self.num_slices):
            frame_sum.append(np.sum(f_per_s[0:i],dtype=int))
        
        self.frame_sum = frame_sum
        
        lap_evals = np.zeros((self.n_vert,self.frames))
        lap_evecs = np.zeros((self.n_vert,self.n_vert,self.frames))
        lap_evals_unbias = np.zeros((self.n_vert,self.frames))
        lap_evecs_unbias = np.zeros((self.n_vert,self.n_vert,self.frames))
        laplace = np.zeros((self.n_vert,self.n_vert,self.frames))
        laplace_unbias = np.zeros((self.n_vert,self.n_vert,self.frames))
        alpha_A = np.zeros((self.n_vert,self.n_vert-1,self.frames))
        R_vals = np.zeros((self.n_vert-1,self.n_vert-1,self.frames))
  
        # input reference slices
        for i in range(0,self.num_slices):
            if data_source == 'real data':
                eps_const = use_bias/self.n_vert

                adj_temp2 = np.zeros((g_size,g_size))
                file_name = real_data_name + '-' + str(slices[i]) + '.edges'
                for grph_file in open(file_name):
                    node_temp = grph_file.split(' ')
                    node_temp[1] = node_temp[1].rstrip('\n')
                    
                    if (int(node_temp[0]) < self.n_vert) and (int(node_temp[1]) < self.n_vert):
                        adj_temp2[int(node_temp[0])-1,int(node_temp[1])-1] = 1
                        adj_temp2[int(node_temp[1])-1,int(node_temp[0])-1] = 1
            else:
                # generate random power-law graphs
                g = nx.random_graphs.powerlaw_cluster_graph(g_size, 1, .4)            
                adj_temp = nx.adjacency_matrix(g) 
                adj_temp2 = np.double(np.asarray(adj_temp.todense()))

            # for weighted graph
            if wt:
                rander = np.asarray(5*np.random.rand(self.n_vert,self.n_vert))                
                rander = (rander + rander.T)/2                
                adj_temp2 = np.double(adj_temp2*rander)
                
            if use_bias > 0:
                # add bias term to keep rank constant
                adj_temp2 = adj_temp2 + eps_const*(np.ones((g_size,g_size))-np.eye(g_size))
                

            laplace[:,:,frame_sum[i]] = -adj_temp2
            for j in range(0,self.n_vert):
                laplace[j,j,frame_sum[i]] = np.sum(adj_temp2[j,:]) - adj_temp2[j,j]
            
            # calculate eigenvalues, eigenvectors
            evals,evecs = np.linalg.eigh(laplace[:,:,frame_sum[i]])  
                                  
            alpha_A[:,:,frame_sum[i]] = evecs[:,1:]  
            lap_evecs[:,:,frame_sum[i]] = np.real(np.round(evecs,decimals=6))
            lap_evals[:,frame_sum[i]] = np.real(np.round(evals,decimals=6))

                
        # calculate intermediate slices
        for i in range(0,self.num_slices-1):
            
            if geodesic == 1:
                # use affine-invariant geodesic
                
                if i == 0:
                    alpha_1 = alpha_A[:,:,0]
                    alpha_2 = alpha_A[:,:,frame_sum[1]]

                    # theta will always be one because the nullspace of the Laplacian will always be the same
                    O_B, s_AB, O_A = np.linalg.svd(np.dot(alpha_2.T,alpha_1), full_matrices=True)
                    O_A = O_A.T
                    #print(s_AB)

                    # U_A and U_B will also be the same because you're staying in the same subspace
                    U_A = np.dot(alpha_1,O_A)
                    U_B = np.dot(alpha_2,O_B)

                    if np.linalg.norm(U_A-U_B) > 1e-3:
                        print('error')
                        print(np.linalg.norm(U_A-U_B))
                    
                    else:
                        U_mat = U_A
                        self.U_mat = U_mat

                R_A = np.dot(np.dot(U_mat.T,laplace[:,:,frame_sum[i]]),U_mat)
                R_B = np.dot(np.dot(U_mat.T,laplace[:,:,frame_sum[i+1]]),U_mat)
                
                R_vals[:,:,frame_sum[i]] = R_A
                R_vals[:,:,frame_sum[i+1]] = R_B

                temp1 = sp.linalg.fractional_matrix_power(R_A,-0.5)
                temp2 = sp.linalg.fractional_matrix_power(R_A,0.5)                
                temp3 = sp.linalg.logm(np.dot(temp1,np.dot(R_B,temp1)))
                
                for j in range(1,f_per_s[i]):

                    # calculate R_temp
                    R_A_temp = np.dot(temp2,np.dot(sp.linalg.expm(temp3*j/f_per_s[i]),temp2))
                    R_vals[:,:,j+frame_sum[i]] = R_A_temp

                    laplace[:,:,j+frame_sum[i]] = np.round(np.dot(U_mat,np.dot(R_A_temp,U_mat.T)),6)
                    
                    evals,evecs = np.linalg.eigh(laplace[:,:,j+frame_sum[i]])
                    lap_evecs[:,:,j+frame_sum[i]] = np.real(np.round(evecs,decimals=6))
                    lap_evals[:,j+frame_sum[i]] = np.real(np.round(evals,decimals=6))
                
            elif geodesic == 2:
                # use log-Euclidean geodesic
                
                if i == 0:
                    alpha_1 = alpha_A[:,:,0]
                    alpha_2 = alpha_A[:,:,frame_sum[1]]

                    # theta will always be one because the nullspace of the Laplacian will always be the same
                    O_B, s_AB, O_A = np.linalg.svd(np.dot(alpha_2.T,alpha_1), full_matrices=True)
                    O_A = O_A.T
                    #print(s_AB)

                    # U_A and U_B will also be the same because you're staying in the same subspace
                    U_A = np.dot(alpha_1,O_A)
                    U_B = np.dot(alpha_2,O_B)

                    if np.linalg.norm(U_A-U_B) > 1e-3:
                        print('error')
                        print(np.linalg.norm(U_A-U_B))
                    
                    else:
                        U_mat = U_A
                        self.U_mat = U_mat
                    
                R_A = np.dot(np.dot(U_mat.T,laplace[:,:,frame_sum[i]]),U_mat)
                R_B = np.dot(np.dot(U_mat.T,laplace[:,:,frame_sum[i+1]]),U_mat)
                
                R_vals[:,:,frame_sum[i]] = R_A
                R_vals[:,:,frame_sum[i+1]] = R_B
                
                temp1 = sp.linalg.logm(R_A)
                temp2 = sp.linalg.logm(R_B)
                
                for j in range(1,f_per_s[i]):
                    # calculate R_temp
                    R_A_temp = sp.linalg.expm((1-j/f_per_s[i])*temp1 + temp2*j/f_per_s[i])
                    R_vals[:,:,j+frame_sum[i]] = R_A_temp

                    laplace[:,:,j+frame_sum[i]] = np.round(np.dot(U_mat,np.dot(R_A_temp,U_mat.T)),6)
                    
                    evals,evecs = np.linalg.eigh(laplace[:,:,j+frame_sum[i]])

                    lap_evecs[:,:,j+frame_sum[i]] = np.real(np.round(evecs,decimals=6))
                    lap_evals[:,j+frame_sum[i]] = np.real(np.round(evals,decimals=6))
                
                
            else:
                for j in range(1,f_per_s[i]):
                    laplace[:,:,j+frame_sum[i]] = (laplace[:,:,frame_sum[i]]*
                            (1-j/f_per_s[i]) + laplace[:,:,frame_sum[i+1]]*j/f_per_s[i])
                
                    evals,evecs = np.linalg.eigh(laplace[:,:,j+frame_sum[i]])
                    lap_evecs[:,:,j+frame_sum[i]] = np.real(np.round(evecs,decimals=6))
                    lap_evals[:,j+frame_sum[i]] = np.real(np.round(evals,decimals=6))
        
        
        # correct eigenvector orientation
        lap_evecs[:,0,0] = lap_evecs[:,0,0]*np.sign(lap_evecs[0,0,0])
        lap_evecs[:,1,0] = lap_evecs[:,1,0]*np.sign(lap_evecs[0,1,0])
        lap_evecs[:,2,0] = lap_evecs[:,2,0]*np.sign(lap_evecs[0,2,0])
        
        for i in range(1,self.frames):
            for j in range(0,4):
                lap_evecs[:,j,i] = np.sign(np.dot(lap_evecs[:,j,i-1],lap_evecs[:,j,i]))*lap_evecs[:,j,i]
                
        # remove bias term here
        if use_bias > 0:
            for i in range(0,self.frames):
                laplace_unbias[:,:,i] = laplace[:,:,i] - eps_const*(
                    self.n_vert*np.eye(self.n_vert)-np.ones((self.n_vert,self.n_vert)))
                evals,evecs = np.linalg.eigh(laplace_unbias[:,:,i])          
                lap_evecs_unbias[:,:,i] = np.real(np.round(evecs,decimals=6))
                lap_evals_unbias[:,i] = np.real(np.round(evals,decimals=6))
        else:
            laplace_unbias = laplace
            lap_evecs_unbias = lap_evecs
            lap_evals_unbias = lap_evals
                
        # calculate adjacency matrices
        adj_mat = np.zeros((self.n_vert,self.n_vert,self.frames))
        for i in range(0,self.frames):
            adj_mat[:,:,i] = np.round(np.diag(np.diag(laplace_unbias[:,:,i])) - laplace_unbias[:,:,i],6)
        
        self.laplace = laplace
        self.lap_evals = lap_evals
        self.lap_evecs = lap_evecs
        self.R_vals = R_vals
        self.adj_mat = adj_mat
        self.laplace_unbias = laplace_unbias
        self.lap_evals_unbias = lap_evals_unbias
        self.lap_evecs_unbias = lap_evecs_unbias
                
        
        return
    
    def ave_community(self,sigma):
        # calculate simple average of laplacians
        # create spectral plot with second and third eigenvectors
        # use symmetric Gaussian kernel with standard deviation of sigma
        
        # calculate average laplacian
        lap_ave = np.zeros((self.n_vert,self.n_vert))
        for ind in self.frame_sum:
            lap_ave += self.laplace[:,:,ind]
            
        lap_ave = lap_ave/self.num_slices
        
        adj_ave = np.diag(np.diag(lap_ave)) - lap_ave
        # remove bias term here
        if self.use_bias > 0:
            adj_ave = adj_ave - self.use_bias/self.n_vert*(np.ones((self.n_vert,self.n_vert)) - np.eye(self.n_vert))        
        
        self.adj_mat_ave_lin = np.round(adj_ave,6)
        
        if sigma > 0:
        
            # calculate eigendecomposition
            evals,evecs = np.linalg.eigh(lap_ave)

            evecs = np.real(np.round(evecs,decimals=6))
            evals = np.real(np.round(evals,decimals=6))

            # fix the orientation of the relevant eigenvectors
            evecs[:,0] = evecs[:,0]*np.sign(evecs[0,0])
            evecs[:,1] = evecs[:,1]*np.sign(evecs[0,1])
            evecs[:,2] = evecs[:,2]*np.sign(evecs[0,2])

            # plot results
            bound = np.round(1/np.log(self.n_vert/4),2)
            spacing = bound/50

            x,y = np.mgrid[-bound:(bound+spacing):spacing,-bound:(bound+spacing):spacing]
            f_size = np.shape(x)
            f = np.zeros((f_size[0],f_size[1]))

            for j in range(0,self.n_vert):
                f += np.exp(-((x-evecs[j,1])**2 + (y-evecs[j,2])**2)/(2*sigma**2))

            fig = plt.figure
            plt.axes(xlim=(-bound, bound), ylim=(-bound, bound))
            pt_plot = plt.plot(evecs[:,1],evecs[:,2],'go',markeredgecolor='k')
            cont_plot = plt.contour(x,y,f,50)
            plt.show()
        
        return
    
    def ave_community2(self,sigma):
        # calculate the log-Euclidean average of laplacians
        # create spectral plot with second and third eigenvectors
        # use symmetric Gaussian kernel with standard deviation of sigma
        
        # calculate average laplacian
        R_ave = np.zeros((self.n_vert-1,self.n_vert-1))
        for ind in self.frame_sum:
            R_ave += sp.linalg.logm(self.R_vals[:,:,ind])
            
        R_ave = R_ave/self.num_slices
        
        R_ave = sp.linalg.expm(R_ave)
        
        # calculate eigendecomposition
        lap_ave = np.dot(self.U_mat,np.dot(R_ave,self.U_mat.T))
        
        adj_ave = np.diag(np.diag(lap_ave)) - lap_ave
        # remove bias term here
        if self.use_bias > 0:
            adj_ave = adj_ave - self.use_bias/self.n_vert*(np.ones((self.n_vert,self.n_vert)) - np.eye(self.n_vert))        
        
        self.adj_mat_ave_geo2 = np.round(adj_ave,6)
        
        if sigma > 0:
            evals,evecs = np.linalg.eigh(lap_ave)

            evecs = np.real(np.round(evecs,decimals=6))
            evals = np.real(np.round(evals,decimals=6))

            # fix the orientation of the relevant eigenvectors
            evecs[:,0] = evecs[:,0]*np.sign(evecs[0,0])
            evecs[:,1] = evecs[:,1]*np.sign(evecs[0,1])
            evecs[:,2] = evecs[:,2]*np.sign(evecs[0,2])

            # plot results
            bound = np.round(1/np.log(self.n_vert/4),2)
            spacing = bound/50

            x,y = np.mgrid[-bound:(bound+spacing):spacing,-bound:(bound+spacing):spacing]
            f_size = np.shape(x)
            f = np.zeros((f_size[0],f_size[1]))

            for j in range(0,self.n_vert):
                f += np.exp(-((x-evecs[j,1])**2 + (y-evecs[j,2])**2)/(2*sigma**2))

            fig = plt.figure
            plt.axes(xlim=(-bound, bound), ylim=(-bound, bound))
            pt_plot = plt.plot(evecs[:,1],evecs[:,2],'go',markeredgecolor='k')
            cont_plot = plt.contour(x,y,f,50)
            plt.show()
        
        return
    

    def ave_community3(self,sigma):
        # find the affine-invariant average of Laplacians
        # create spectral plot with second and third eigenvectors
        # use symmetric Gaussian kernel with standard deviation of sigma
        
        # calculate R's, choose initial point as arithmetic mean
        lap_R = np.zeros((self.n_vert-1,self.n_vert-1,self.num_slices))
        lap_mean = np.zeros((self.n_vert,self.n_vert))
        
        # calculate R matrices
        for i in range(0,self.num_slices):
            lap_R[:,:,i] = self.R_vals[:,:,self.frame_sum[i]]
        
        self.ave_community(sigma=0)
        
        adj_temp = self.adj_mat_ave_lin + self.use_bias/self.n_vert*(
            np.ones((self.n_vert,self.n_vert))-np.eye(self.n_vert))
        
        lap_mean = np.diag(np.sum(adj_temp,axis=0)) - adj_temp
        
        R_mean = np.dot(self.U_mat.T,np.dot(lap_mean,self.U_mat))
        
        # calculate average using gradient descent
        conv = 10
        iters = 0
        
        while (conv > 1e-3) and (iters < 200):
            mean_grad = np.zeros((self.n_vert-1,self.n_vert-1))
            R_temp1 = sp.linalg.fractional_matrix_power(R_mean,0.5)
            R_temp2 = sp.linalg.fractional_matrix_power(R_mean,-0.5)
            
            
            for i in range(0,self.num_slices):
                R_temp3 = sp.linalg.logm(np.dot(R_temp2,np.dot(lap_R[:,:,i],R_temp2)))
                R_temp3 = np.real(R_temp3)
                mean_grad += R_temp3/self.num_slices
            
            conv = np.linalg.norm(mean_grad)
            
            R_mean = np.dot(R_temp1,np.dot(sp.linalg.expm(0.5*mean_grad/(1+0.1*iters)),R_temp1))
            
            iters += 1
            print(conv)
        
        print(iters)
        
        lap_mean = np.dot(self.U_mat,np.dot(R_mean,self.U_mat.T))
        
        adj_ave = np.diag(np.diag(lap_mean)) - lap_mean
        # remove bias term here
        if self.use_bias > 0:
            adj_ave = adj_ave - self.use_bias/self.n_vert*(np.ones((self.n_vert,self.n_vert)) - np.eye(self.n_vert))        
        
        self.adj_mat_ave_geo = np.round(adj_ave,6)
        
        # calculate eigendecomposition
        evals,evecs = np.linalg.eigh(lap_mean)
        
        evecs = np.real(np.round(evecs,decimals=6))
        evals = np.real(np.round(evals,decimals=6))
        
        # fix the orientation of the relevant eigenvectors
        evecs[:,0] = evecs[:,0]*np.sign(evecs[0,0])
        evecs[:,1] = evecs[:,1]*np.sign(evecs[0,1])
        evecs[:,2] = evecs[:,2]*np.sign(evecs[0,2])
        
        # plot results
        bound = np.round(1/np.log(self.n_vert/4),2)
        bound = np.round(40/self.n_vert,2)
        spacing = bound/50

        x,y = np.mgrid[-bound:(bound+spacing):spacing,-bound:(bound+spacing):spacing]
        f_size = np.shape(x)
        f = np.zeros((f_size[0],f_size[1]))

        for j in range(0,self.n_vert):
            f += np.exp(-((x-evecs[j,1])**2 + (y-evecs[j,2])**2)/(2*sigma**2))
        
        fig = plt.figure
        plt.axes(xlim=(-bound, bound), ylim=(-bound, bound))
        pt_plot = plt.plot(evecs[:,1],evecs[:,2],'go',markeredgecolor='k')
        cont_plot = plt.contour(x,y,f,50)
        plt.show()
            
        return

    
    def plot_slice(self,sigma,slice_num):
        # select a slice and do a spectral plot for that slice
        
        bound = np.round(1/np.log(self.n_vert/4),2)
        bound = np.round(40/self.n_vert,2)
        spacing = bound/50
        
        x,y = np.mgrid[-bound:(bound+spacing):spacing,-bound:(bound+spacing):spacing]
        g_size = np.shape(x)
        f = np.zeros((g_size[0],g_size[1]))
        
        evec_temp = self.lap_evecs
        n_pts = self.n_vert
        
        for j in range(0,n_pts):
            f += np.exp(-((x-evec_temp[j,1,slice_num])**2 + (y-evec_temp[j,2,slice_num])**2)/(2*sigma**2))

        fig = plt.figure()
        plt.axes(xlim=(-bound, bound), ylim=(-bound, bound))
        pt_plot = plt.plot(self.lap_evecs[:,1,slice_num],self.lap_evecs[:,2,slice_num],'go',markeredgecolor='k')
        cont_plot = plt.contour(x,y,f,50)
        plt.show()
            
    def cont_plot(self,sigma):
        # create animation of spectral plots

        # create grid
        bound = np.round(1/np.log(self.n_vert/4),2)
        bound = np.round(40/self.n_vert,2)
        spacing = bound/50

        x,y = np.mgrid[-bound:(bound+spacing):spacing,-bound:(bound+spacing):spacing]
        f_size = np.shape(x)
        f = np.zeros((f_size[0],f_size[1],self.frames))

        evec_temp = self.lap_evecs
        n_pts = self.n_vert

        for i in range(0,self.frames):
            for j in range(0,n_pts):
                f[:,:,i] += np.exp(-((x-evec_temp[j,1,i])**2 + (y-evec_temp[j,2,i])**2)/(2*sigma**2))    
        
        # create plots
        fig = plt.figure()
        ax = fig.add_subplot(111)   
        ax.set_xlim(-bound,bound)
        ax.set_ylim(-bound,bound)


        pt_plot = ax.plot(self.lap_evecs[:,1,0],self.lap_evecs[:,2,0],'go',markeredgecolor='k')
        cont_plot = ax.contour(x,y,f[:,:,0],50)


        def anim_cont_plot(i,f,pt_plot,cont_plot):

            ax.clear()

            pt_plot = ax.plot(self.lap_evecs[:,1,i],self.lap_evecs[:,2,i],'go',markeredgecolor='k')
            cont_plot = ax.contour(x,y,f[:,:,i],50)
            ax.set_xlim(-bound,bound)
            ax.set_ylim(-bound,bound) 

            return pt_plot,cont_plot,
    
        anim = animation.FuncAnimation(fig,anim_max_find,fargs=(f,pt_plot,cont_plot),
                frames=int(self.frames),blit=False,repeat=False)
        plt.show()
        
        FFwriter = animation.FFMpegWriter()
        anim.save('demo.mp4',writer=FFwriter,dpi=200)
        
        return
    

    def graph_constr(self,cutoff):
        # use networkx.from_numpy_matrix to turn the interpolated adjacency matrices into networkx graphs
        # store list of graphs produced
        
        graph_list = []
        
        for i in range(0,self.frames):
            adj_mat_temp = np.matrix(np.round(self.adj_mat[:,:,i],cutoff))
            graph_list.append(nx.from_numpy_matrix(adj_mat_temp))
            
        self.graph_list = graph_list
        return
        
    def graph_plot(self,line_size,node_size):
        # animate the graph plot as the graph moves along the geodesic
        fig = plt.figure()
        ax_curr = fig.add_subplot(111)   
        ax_curr.set_xlim(-1.1,1.1)
        ax_curr.set_ylim(-1.1,1.1)
        
        labels={}
        for i in range(0,self.n_vert):
            labels[i] = i
        

        edges = self.graph_list[0].edges()
        weights = [self.graph_list[0][u][v]['weight']*line_size for u,v in edges]
        
        pos = nx.circular_layout(self.graph_list[-1])
        
        node_col_temp = np.chararray((self.n_vert,1))
        node_col_temp[:] = 'r'
        node_col_temp[np.asarray(nx.isolates(self.graph_list[0]))] = 'k'
        node_col = node_col_temp.tostring()
        
        anim_out = nx.draw(self.graph_list[0],pos=pos,ax=ax_curr,edges=edges,width=weights,
            node_size=node_size,labels=labels,font_size=8,cmap=cm.coolwarm,node_color=list(node_col))
        
        
        def anim_graph_plot(i):

            ax_curr.clear()            
            edges = self.graph_list[i].edges()
            weights = [self.graph_list[i][u][v]['weight']*line_size for u,v in edges]
            
            node_col_temp = np.chararray((self.n_vert,1))
            node_col_temp[:] = 'r'
            node_col_temp[nx.isolates(self.graph_list[i])] = 'k'
            node_col = node_col_temp.tostring()
            
            anim_out = nx.draw(self.graph_list[i],pos=pos,ax=ax_curr,edges=edges,width=weights,
                node_size=node_size,labels=labels,font_size=8,node_color=list(node_col))
            ax_curr.set_xlim(-1.1,1.1)
            ax_curr.set_ylim(-1.1,1.1)

            return anim_out,
    
        anim = animation.FuncAnimation(fig,anim_graph_plot,frames=int(self.frames),blit=False,repeat=False)
        plt.show()
        
        FFwriter = animation.FFMpegWriter()
        anim.save('demo.mp4',writer=FFwriter,dpi=200)
        
        return
